# Supplementary material for: In Silico and In Vitro Studies of the Approved Antibiotic Ceftaroline Fosamil and Its Metabolites as Inhibitors of SARS-CoV-2 Replication
Source: Viruses. 2025 Mar 28;17(4):491. doi: 10.3390/v17040491 (PMC12031345; doi:10.3390/v17040491)
Supplement: Supplementary file 1 [file viruses-17-00491-s001.zip]

Archive with 1 entries (1 files):
- viruses-3480002-supplementary.pdf
